# Supplementary material for: Optimisation of Pressurised Liquid Extraction and Subsequent Hydrolysate Fermentation by Lactiplantibacillus plantarum for Integrated Bioprocessing of Ulva sp
Source: Mar Drugs. 2025 Sep 25;23(10):371. doi: 10.3390/md23100371 (PMC12565157; doi:10.3390/md23100371)
Supplement: Supplementary file 1 [file marinedrugs-23-00371-s001.zip]

Archive with 1 entries (1 files):
- marinedrugs-3824788-supplementary.pdf
